# Supplementary material for: Molecular Evolution of the Chikungunya Virus E1 Gene in Saudi Arabia: Predominance of Purifying Selection and ECSA/IOL Lineage Circulation
Source: Viruses. 2026 Jul 19;18(7):791. doi: 10.3390/v18070791 (PMC13431504; doi:10.3390/v18070791)
Supplement: Supplementary file 1 [file viruses-18-00791-s001.zip]

Archive with 6 entries (6 files):
- Section S2.2. - Table S1.zip
- Section S2.7. (DynMut,DUET and mCSM  Analysis).zip
- Section S3.4 (FUBAR, FEL, MEME, SLAC).zip
- Section S3.4 -Figures S5.zip
- Section S3.5 -Figures S1-S4.zip
- Sequence aligments.zip
